# Supplementary material for: Differentiation of workers into soldiers is associated with a size reduction of higher-order brain centers in the neotropical termite Procornitermes araujoi
Source: Sci Rep. 2023 Oct 25;13:18279. doi: 10.1038/s41598-023-45221-0 (PMC10600217; doi:10.1038/s41598-023-45221-0)
Supplement: Supplementary file 1 — Supplementary Information 1. [file 41598_2023_45221_MOESM1_ESM.csv]

sampleID	subcaste	material_corrected	neuropil_volume	total_brain_volume
191022_TS01	soldier	calyces	148570.617	1096280.6
191022_TS01	soldier	pedunculus	561732.38	1096280.6
191022_TS01	soldier	anl	338209.01	1096280.6
191022_TS01	soldier	cb	35421.305	1096280.6
191022_TS01	soldier	ol	12347.33	1096280.6
181022_TW13	worker	calyces	108399.742	1075159.9
181022_TW13	worker	pedunculus	646530.54	1075159.9
181022_TW13	worker	anl	272910.29	1075159.9
181022_TW13	worker	ol	11534.68	1075159.9
181022_TW13	worker	cb	36984.638	1075159.9
071022_TS2	soldier	calyces	116163.012	1070526.3
071022_TS2	soldier	pedunculus	479986.4	1070526.3
071022_TS2	soldier	anl	412722.6	1070526.3
071022_TS2	soldier	ol	11514.204	1070526.3
071022_TS2	soldier	cb	50140.109	1070526.3
111022_TW17	worker	calyces	152004.914	1043959.7
111022_TW17	worker	pedunculus	545069.66	1043959.7
111022_TW17	worker	cb	24569.551	1043959.7
111022_TW17	worker	anl	310300.31	1043959.7
111022_TW17	worker	ol	12015.274	1043959.7
171022_TS10	soldier	calyces	98451.489	864121.1
171022_TS10	soldier	pedunculus	429923.84	864121.1
171022_TS10	soldier	cb	36399.367	864121.1
171022_TS10	soldier	anl	290530.84	864121.1
171022_TS10	soldier	ol	8815.528	864121.1
171022_TW18	worker	calyces	192222.728	1454675.8
171022_TW18	worker	pedunculus	797271.47	1454675.8
171022_TW18	worker	cb	38475.414	1454675.8
171022_TW18	worker	anl	412816.5	1454675.8
171022_TW18	worker	ol	13889.657	1454675.8
181022_TW14	worker	calyces	213102.33	1297936.9
181022_TW14	worker	pedunculus	673094.57	1297936.9
181022_TW14	worker	cb	38683.109	1297936.9
181022_TW14	worker	ol	9750.753	1297936.9
181022_TW14	worker	anl	366306.13	1297936.9
181022_TW15	worker	calyces	207628.255	1300289.4
181022_TW15	worker	pedunculus	802007.63	1300289.4
181022_TW15	worker	cb	36537.84	1300289.4
181022_TW15	worker	anl	341271.03	1300289.4
181022_TW15	worker	ol	12844.635	1300289.4
191022_TS07	soldier	calyces	122708.075	901358.9
191022_TS07	soldier	pedunculus	412026.24	901358.9
191022_TS07	soldier	anl	317549.32	901358.9
191022_TS07	soldier	cb	38884.199	901358.9
191022_TS07	soldier	ol	10191.049	901358.9
191022_TS08	soldier	calyces	145902.485	1017941.2
191022_TS08	soldier	pedunculus	455257.06	1017941.2
191022_TS08	soldier	anl	372094.47	1017941.2
191022_TS08	soldier	ol	10770.48	1017941.2
191022_TS08	soldier	cb	33916.707	1017941.2
241022_TS04	soldier	calyces	132517.734	916303.8
241022_TS04	soldier	pedunculus	434220.59	916303.8
241022_TS04	soldier	anl	308938.67	916303.8
241022_TS04	soldier	ol	11267.953	916303.8
241022_TS04	soldier	cb	29358.834	916303.8
241022_TS12	soldier	calyces	123257.945	1094050.2
241022_TS12	soldier	pedunculus	535756.67	1094050.2
241022_TS12	soldier	anl	389070.54	1094050.2
241022_TS12	soldier	ol	11076.471	1094050.2
241022_TS12	soldier	cb	34888.559	1094050.2
071022_TS06	soldier	calyces	107233.316	937541.2
071022_TS06	soldier	pedunculus	468673.05	937541.2
071022_TS06	soldier	ol	7489.137	937541.2
071022_TS06	soldier	anl	325225.52	937541.2
071022_TS06	soldier	cb	28920.133	937541.2
181022_TW16	worker	calyces	217596.32	1633548.586
181022_TW16	worker	pedunculus	906987.63	1633548.586
181022_TW16	worker	anl	458639.55	1633548.586
181022_TW16	worker	ol	10011.09	1633548.586
181022_TW16	worker	cb	42011.996	1633548.586
251022_TS03	soldier	calyces	125736.29	1056962.6
251022_TS03	soldier	pedunculus	505797.8	1056962.6
251022_TS03	soldier	anl	378524.8	1056962.6
251022_TS03	soldier	ol	10912.589	1056962.6
251022_TS03	soldier	cb	35991.15	1056962.6
261022_TS13	soldier	calyces	124137.14	982389.1
261022_TS13	soldier	pedunculus	493798	982389.1
261022_TS13	soldier	anl	325371.82	982389.1
261022_TS13	soldier	ol	7783.986	982389.1
261022_TS13	soldier	cb	31298.15	982389.1
181022_TS15	soldier	calyces	136652.871	1114375.5
181022_TS15	soldier	pedunculus	529832.38	1114375.5
181022_TS15	soldier	anl	432880.06	1114375.5
181022_TS15	soldier	ol	11213.993	1114375.5
181022_TS15	soldier	cb	27796.225	1114375.5
101022_TW05	worker	calyces	188101.03	1286144.3
101022_TW05	worker	pedunculus	678244.9	1286144.3
101022_TW05	worker	anl	370696.3	1286144.3
101022_TW05	worker	ol	12891.609	1286144.3
101022_TW05	worker	cb	36210.42	1286144.3
101022_TW03	worker	calyces	223070.03	1150961.294
101022_TW03	worker	pedunculus	480392.47	1150961.294
101022_TW03	worker	anl	408948.5	1150961.294
101022_TW03	worker	ol	8753.664	1150961.294
101022_TW03	worker	cb	29796.63	1150961.294
111022_TW07	worker	calyces	134011.183	1389272.3
111022_TW07	worker	pedunculus	894493.68	1389272.3
111022_TW07	worker	anl	312485.87	1389272.3
111022_TW07	worker	ol	10385.38	1389272.3
111022_TW07	worker	cb	37896.14	1389272.3
