# Supplementary material for: Differentiation of workers into soldiers is associated with a size reduction of higher-order brain centers in the neotropical termite Procornitermes araujoi
Source: Sci Rep. 2023 Oct 25;13:18279. doi: 10.1038/s41598-023-45221-0 (PMC10600217; doi:10.1038/s41598-023-45221-0)
Supplement: Supplementary file 3 — Supplementary Information 3. [file 41598_2023_45221_MOESM3_ESM.csv]

sampleID	subcaste	volume	HWmm	HHmm
071022_TS06	soldier	937541.2	2.15	2.699
071022_TS2	soldier	1070526.3	2.22	2.78
171022_TS10	soldier	864121.1	2.11	2.63
181022_TS15	soldier	1114375.5	2.11	2.62
191022_TS01	soldier	1096280.6	2.13	2.65
191022_TS07	soldier	901358.9	2.15	2.67
191022_TS08	soldier	1017941.2	2.22	2.8
241022_TS04	soldier	916303.8	2.11	2.62
241022_TS12	soldier	1094050.2	2.12	2.62
251022_TS03	soldier	1056962.6	2.2	2.79
261022_TS13	soldier	982389.1	2.23	2.8
101022_TW03	worker	1150961.294	1.01	1.21
101022_TW05	worker	1286144.3	1.05	1.23
111022_TW07	worker	1389272.3	1.02	1.2
111022_TW17	worker	1043959.7	1.1	1.26
171022_TW18	worker	1454675.8	0.99	1.2
181022_TW13	worker	1075159.9	1.01	1.2
181022_TW14	worker	1297936.9	1.01	1.21
181022_TW15	worker	1300289.4	1.02	1.2
181022_TW16	worker	1633548.586	1	1.2
